# Supplementary material for: Bacteriophages Synergize with the Gut Microbial Community To Combat Salmonella
Source: mSystems. 2018 Oct 2;3(5):e00119-18. doi: 10.1128/mSystems.00119-18 (PMC6172775; doi:10.1128/mSystems.00119-18)
Supplement: TABLE S1 [file sys005182267st1.xlsx]

## Sheet: Supplementary_table_1
S1 Table: DNA concentration after extraction or PCR from experimental cultures.
sample_id	extraction_concn (ng/ul)	PCR_concn (ng/ul)
DNA_ACHIM_Salmonella	4.86	2.12
DNA_ACHIM_Salmonella_phage cocktail	2.30	1.13
DNA_ACHIM_Salmonella_azithromycin	1.83	0.59
DNA_ACHIM	2.87	0.65
DNA_ACHIM_phage cocktail	3.67	0.97
DNA_ACHIM_azithromycin	0.70	6.72
DNA extraction control	0.00	0.00
cDNA_ACHIM_Salmonella	3.92	23.61
cDNA_ACHIM_Salmonella_phage cocktail	4.68	12.89
cDNA_ACHIM_Salmonella_azithromycin	2.91	18.48
cDNA_ACHIM	3.41	11.27
cDNA_ACHIM_phage cocktail	4.57	21.62
cDNA_ACHIM_azithromycin	4.21	31.95
cDNA extraction control	2.75	0.00
Control_PCR_pos	NA	2.38
Control_PCR_neg	NA	0.00
